# Supplementary material for: Changes in Vertical Stratification of Neotropical Nymphalid Butterflies at Forest Edges Are Not Directly Caused by Light and Temperature Conditions
Source: Insects. 2025 Jan 11;16(1):64. doi: 10.3390/insects16010064 (PMC11765654; doi:10.3390/insects16010064)
Supplement: Supplementary file 1 [file insects-16-00064-s001.zip]

Archive with 1 entries (1 files):
- insects-3325667-supplementary.pdf
